# Supplementary material for: A Novel Stoichio-Kinetic Model for the DPPH• Assay: The Importance of the Side Reaction and Application to Complex Mixtures
Source: Antioxidants (Basel). 2021 Jun 24;10(7):1019. doi: 10.3390/antiox10071019 (PMC8300744; doi:10.3390/antiox10071019)
Supplement: Supplementary file 1 [file antioxidants-10-01019-s001.zip]

Archive with 1 entries (1 files):
- antioxidants-1261948-supplementary.pdf
